# Supplementary material for: Self-Supported Polyhedral-like Co3S4 Nanostructures Enabling Efficient High Current Hydrogen Evolution Reaction
Source: Materials (Basel). 2025 Nov 4;18(21):5025. doi: 10.3390/ma18215025 (PMC12608485; doi:10.3390/ma18215025)
Supplement: Supplementary file 1 [file materials-18-05025-s001.zip]

Archive with 1 entries (1 files):
- materials-3933374-supplementary.pdf
